# Supplementary material for: Storage and Stability of AAV-Containing Fibrin Hydrogels for Retinal Gene Therapy
Source: Gels. 2026 Jul 2;12(7):591. doi: 10.3390/gels12070591 (PMC13409518; doi:10.3390/gels12070591)
Supplement: Supplementary file 1 [file gels-12-00591-s001.zip]

Archive with 3 entries (3 files):
- Supplementary Materials S3.m
- Video S1- F68 gel 16 weeks at 4C.mpg
- Video S2- F68 gel 16 weeks at -80C.mpg
