# Supplementary material for: Storage and Stability of AAV-Containing Fibrin Hydrogels for Retinal Gene Therapy
Source: Gels. 2026 Jul 2;12(7):591. doi: 10.3390/gels12070591 (PMC13409518; doi:10.3390/gels12070591)
Supplement: Supplementary file 1 [file gels-12-00591-s001.zip › Supplementary Materials S3.m]

clear all;
close all;

%Select Folder Containing Images
folder_path = 'C:\Users\m253721\OneDrive - Mayo Clinic\Desktop\PG SEM images'; % Replace with your actual folder path 
image_files = dir(fullfile(folder_path, '*.tif')); % Needs to be a .tif file

%Initialize Storage for Measurements
num_images = length(image_files);
all_measurements = cell(num_images, 1); % Store all measurements per image
average_widths = zeros(num_images, 1); % Store average width per image

for i = 1:num_images
    %GET RID OF LATER
    %image_files(i).name = 'EM F68 CONTROL q00.tif';
    disp(['Processing image: ', image_files(i).name]);
    % Construct the full file path
    img_path = fullfile(folder_path, image_files(i).name);

    % Read and process the image
    img = imread(img_path);
    title(['Processing: ', image_files(i).name]);
    img = imcrop(img, [0 0 2556 1788]);
    % Thresholding: adjusting the final value to adjust threshold
    bw_img = imbinarize(img, 0.176); % Convert to binary image
   
    labeled_img = bwlabel(bw_img);

    known_real_length = 1; % um (real-world length)
    
    pixel_length = 1000.6; % SEM pixels
    scale_factor = known_real_length / pixel_length; % um per pixel

    stats = regionprops(bw_img, 'Area');
    areas = [stats.Area];
   
    invert_im = ~bw_img; %invert image to measure void area
    imshow(invert_im);
    title("Inverted Image (Measuring White Area)")
    

    stats_clean = regionprops(invert_im, 'Area'); % Get void areas
    stats_clean_1 = regionprops(bw_img, 'Area'); % Get fibrin areas
    void_areas = [stats_clean.Area] * (scale_factor^2); % Convert to real-world units
    fibrin_areas = [stats_clean_1.Area] * (scale_factor^2); % Convert to real-world units


    % Store void areas separately for each image
    all_void_areas{i} = sum(void_areas); % Cell array to store all void areas per image
    all_fibrin_areas{i} = sum(fibrin_areas); % Cell array to store all void areas per image

    %save all thresholded images in subfolder to analyze. Choose your own
    newfolder = 'C:\Users\m253721\Desktop\PG SEM images\threshold';
    mkdir(newfolder);
    fulldestination = fullfile(newfolder, image_files(i).name);  
    imwrite(invert_im,fulldestination);
end

% Save & Display Final Results
%void_areas_adjusted = zeros(num_images, 1); %Preallocate storage for void areas

for i = 1:num_images
    void_areas_adjusted{i} = all_void_areas{i}; 

    %percent{i} = (all_void_areas{i} / all_fibrin_areas{i}) * 100;
    percent{i} = (all_void_areas{i} / (all_void_areas{i}+all_fibrin_areas{i})) * 100;
end
t = transpose(void_areas_adjusted);

results_table = table({image_files.name}', transpose(void_areas_adjusted), transpose(all_fibrin_areas), ...
    transpose(percent), 'VariableNames', {'Image', 'Total Void Area (um^2)', 'Total Fibrin Area (um^2)', 'Percentage Void'});
disp(results_table);

% Save to CSV
writetable(results_table, fullfile(folder_path, 'measurements_results.csv'));
disp('Results saved to measurements_results.csv');
